# Supplementary material for: Non-Invasive Prediction of Survival Time of Midline Glioma Patients Using Machine Learning on Multiparametric MRI Radiomics Features
Source: Front Neurol. 2022 May 2;13:866274. doi: 10.3389/fneur.2022.866274 (PMC9108285; doi:10.3389/fneur.2022.866274)
Supplement: Supplementary file 1 [file Data_Sheet_1.CSV]

	Cutoff	AUC	AUC.SE	AUC.low	AUC.up	ACC	ACC.low	ACC.up	SEN	SEN.low	SEN.up	SPE	SPE.low	SPE.up
T2	0.446	0.859	0.049	0.764	0.955	0.814	0.809	0.819	0.857	0.728	0.987	0.774	0.627	0.921
T1c	0.396	0.844	0.052	0.743	0.945	0.763	0.757	0.769	0.786	0.634	0.938	0.742	0.588	0.896
Flair	0.401	0.888	0.046	0.798	0.979	0.898	0.895	0.901	0.929	0.833	1.024	0.871	0.753	0.989
Comb	0.662	0.961	0.02	0.904	1	0.932	0.93	0.934	0.893	0.778	1.007	0.968	0.906	1.03
T21	0.259	0.737	0.102	0.537	0.937	0.72	0.704	0.736	0.917	0.76	1.073	0.538	0.267	0.809
T1c1	0.379	0.737	0.105	0.532	0.942	0.72	0.704	0.736	0.917	0.76	1.073	0.538	0.267	0.809
Flair1	0.827	0.776	0.099	0.582	0.969	0.76	0.746	0.774	0.583	0.304	0.862	0.923	0.778	1.068
Comb1	0.827	0.865	0.069	0.722	1	0.84	0.829	0.851	0.667	0.4	0.933	1	1	1
